# Supplementary material for: Microfluidic Monodispersed Microbubble Generation for Production of Cavitation Nuclei
Source: Micromachines (Basel). 2024 Dec 23;15(12):1531. doi: 10.3390/mi15121531 (PMC11678649; doi:10.3390/mi15121531)
Supplement: Supplementary file 1 [file micromachines-15-01531-s001.zip]

Archive with 8 entries (6 files):
- micromachines-3320837-supplementary-proof done/
- micromachines-3320837-supplementary-proof done/Supplementary files/
- micromachines-3320837-supplementary-proof done/Supplementary files/Video S1 Microbubble generation.mp4
- micromachines-3320837-supplementary-proof done/Supplementary files/Video S2 Microbubble generation-2.mp4
- micromachines-3320837-supplementary-proof done/Supplementary files/Video S3 Standard T-Junction structure.mp4
- micromachines-3320837-supplementary-proof done/Supplementary files/Video S4 T-Junction structure with a cavity.mp4
- micromachines-3320837-supplementary-proof done/Supplementary files/Video S5 T-Junction structure with a tip.mp4
- micromachines-3320837-supplementary-proof done/Supplementary files/Video S6 T-Junction structure with a tip and a cavity.mp4
